# Supplementary material for: Detection of Oropouche and Punta Toro Virus Infections by Enhanced Surveillance, Panama, 2023–2024
Source: Emerg Infect Dis. 2026 Jan;32(1):114–7. doi: 10.3201/eid3201.251224 (PMC12870164; doi:10.3201/eid3201.251224)
Supplement: Appendix 2 — Metadata related to detection of Oropouche and Punta Toro virus infections by enhanced surveillance, Panama, 2023–2024 [file 25-1224-Techapp-s2.xlsx]

## Sheet: Appendix 2 Table
	Article DOI: http://doi.org/10.3201/eid3201.251224
	EID cannot ensure accessibility for supplementary materials supplied by authors. Readers who have difficulty accessing supplementary content should contact the authors for assistance.
	Detection of Oropouche and Punta Toro Virus Infections by Enhanced Surveillance, Panama, 2023–2024
	Appendix 2 Table. Metadata related to detection of Oropouche and Punta Toro virus infections by enhanced surveillance, Panama, 2023–2024
Name	ID	Accession	Organism	Year	collection_date	host	accession_year
A3416V2_sL	Sample_Segment L	Sample	Sample	2024	2024	Homo sapiens	Sample_2024
_R_GU233652.1	GU233652.1	GU233652.1	Utique virus	2008	2008	Phlebotomus perniciosus	GU233652.1_2008
_R_FJ848989.1	FJ848989.1	FJ848989.1	Punique virus	2008	2008	Phlebotomus perniciosus	FJ848989.1_2008
_R_GQ165519.1	GQ165519.1	GQ165519.1	Punique virus	2008	2008	Phlebotomus perniciosus	GQ165519.1_2008
GQ165528.1	GQ165528.1	GQ165528.1	Sandfly fever Naples virus	1943	NE	NE	GQ165528.1_NE
_R_GU183867.1	GU183867.1	GU183867.1	Sandfly fever Naples virus	2007	2007	Phlebotomus longicuspis	GU183867.1_2007
_R_GU183868.1	GU183868.1	GU183868.1	Sandfly fever Naples virus	2007	2007	Phlebotomus longicuspis	GU183868.1_2007
KY435361.1	KY435361.1	KY435361.1	Phlebovirus toroense	2009	Apr-2009	Homo sapiens	KY435361.1_2009
_R_GU233646.1	GU233646.1	GU233646.1	Utique virus	2008	2008	Phlebotomus perniciosus	GU233646.1_2008
_R_GU233648.1	GU233648.1	GU233648.1	Utique virus	2008	2008	Phlebotomus perniciosus	GU233648.1_2008
_R_GU233650.1	GU233650.1	GU233650.1	Utique virus	2008	2008	Phlebotomus longicuspis	GU233650.1_2008
_R_GU233651.1	GU233651.1	GU233651.1	Utique virus	2008	2008	Sergentomyia minuta	GU233651.1_2008
_R_GU233653.1	GU233653.1	GU233653.1	Utique virus	2008	2008	Phlebotomus perniciosus	GU233653.1_2008
_R_GU233647.1	GU233647.1	GU233647.1	Utique virus	2008	2008	Phlebotomus perniciosus	GU233647.1_2008
KY435360.1	KY435360.1	KY435360.1	Phlebovirus toroense	2009	Apr-2009	Homo sapiens	KY435360.1_2009
KY435359.1	KY435359.1	KY435359.1	Phlebovirus toroense	2009	2025-03-25	Homo sapiens	KY435359.1_2009
KY435355.1	KY435355.1	KY435355.1	Phlebovirus toroense	2009	Jan-2009	Homo sapiens	KY435355.1_2009
KY435356.1	KY435356.1	KY435356.1	Phlebovirus toroense	2009	2009	Homo sapiens	KY435356.1_2009
KY435357.1	KY435357.1	KY435357.1	Phlebovirus toroense	2009	2025-11-25	Homo sapiens	KY435357.1_2009
KY435358.1	KY435358.1	KY435358.1	Phlebovirus toroense	2009	2009	Homo sapiens	KY435358.1_2009
KY435362.1	KY435362.1	KY435362.1	Phlebovirus toroense	2009	Apr-2009	Homo sapiens	KY435362.1_2009
KY435363.1	KY435363.1	KY435363.1	Phlebovirus toroense	2009	2025-05-25	Homo sapiens	KY435363.1_2009
KY435364.1	KY435364.1	KY435364.1	Phlebovirus toroense	2009	2025-05-25	Homo sapiens	KY435364.1_2009
KY435365.1	KY435365.1	KY435365.1	Phlebovirus toroense	2009	Aug-2009	Homo sapiens	KY435365.1_2009
_R_GU233649.1	GU233649.1	GU233649.1	Utique virus	2008	2008	Phlebotomus perniciosus	GU233649.1_2008
_R_GU135606.1	GU135606.1	GU135606.1	Granada virus	2004	2004	sandfly	GU135606.1_2004
JQ924565.1	JQ924565.1	JQ924565.1	Manawa virus	1964	1964	Argas abdussalami	JQ924565.1_1964
HM466934.1	HM466934.1	HM466934.1	Jacunda virus	1984	1984	rodent	HM466934.1_1984
JQ924562.1	JQ924562.1	JQ924562.1	Fin V 707 virus	1975	1975	Ixodes uriae	JQ924562.1_1975
HM119413.1	HM119413.1	HM119413.1	Maldonado virus	2004	2004	Homo sapiens	HM119413.1_2004
JF920133.1	JF920133.1	JF920133.1	Punique virus	2008	2008	Phlebotomus sp.	JF920133.1_2008
NC_015374.1	NC_015374.1	NC_015374.1	Chandiru virus	1967	1967	Homo sapiens	NC_015374.1_1967
JQ956376.1	JQ956376.1	JQ956376.1	Bhanja virus	NE	NE	NE	JQ956376.1_NE
JQ956379.1	JQ956379.1	JQ956379.1	Palma virus	NE	NE	NE	JQ956379.1_NE
KP272036.1	KP272036.1	KP272036.1	Cocle virus	2009	2009	Homo sapiens	KP272036.1_2009
HM566162.2	HM566162.2	HM566162.2	Ixcanal virus	NE	NE	Lutzomyia sp.	HM566162.2_NE
HQ541738.1	HQ541738.1	HQ541738.1	Gouleako virus	2004	2004	Culex sp.	HQ541738.1_2004
KP272031.1	KP272031	KP272031.1	Punta Toro virus	2004	2004	Homo sapiens	KP272031.1_2004
FJ153279.1	FJ153279.1	FJ153279.1	Toscana virus	NE	NE	Homo sapiens	FJ153279.1_NE
FJ153280.1	FJ153280.1	FJ153280.1	Toscana virus	NE	NE	Phlebotomus sp.	FJ153280.1_NE
FJ153281.1	FJ153281.1	FJ153281.1	Toscana virus	NE	NE	Homo sapiens	FJ153281.1_NE
JX005846.1	JX005846.1	JX005846.1	Heartland virus	2009	2009-06-19	Homo sapiens	JX005846.1_2009
JX005847.1	JX005847.1	JX005847.1	Heartland virus	2009	2009-06-05	Homo sapiens	JX005847.1_2009
HM566144.1	HM566144.1	HM566144.1	Arumowot virus	NE	NE	NE	HM566144.1_NE
JX472403.1	JX472403.1	JX472403.1	Salehabad virus	1959	1959	Phlebotomus sp.	JX472403.1_1959
HM566155.1	HM566155.1	HM566155.1	Durania virus	NE	NE	Lutzomyia sp.	HM566155.1_NE
HM566174.1	HM566174.1	HM566174.1	Odrenisrou virus	NE	NE	NE	HM566174.1_NE
KP272013.1	KP272013	KP272013.1	Punta Toro virus	1999	1999	Homo sapiens	KP272013.1_1999
KF297900.1	KF297900.1	KF297900.1	Gordil virus	1984	1984	Lemniscomys striatus	KF297900.1_1984
HM566138.1	HM566138.1	HM566138.1	Aguacate virus	NE	NE	Lutzomyia sp.	HM566138.1_NE
HM566140.1	HM566140.1	HM566140.1	Armero virus	NE	NE	Lutzomyia sp.	HM566140.1_NE
_R_EU725771.1	EU725771.1	EU725771.1	Massilia virus	2005	2025-07-25	Phlebotomus perniciosus	EU725771.1_2005
JF939846.1	JF939846.1	JF939846.1	Tehran virus	1976	1976	Phlebotomus perfiliewi	JF939846.1_1976
JX472400.1	JX472400.1	JX472400.1	Arbia virus	1980	1980	Phlebotomus perniciosus	JX472400.1_1980
HM566172.1	HM566172.1	HM566172.1	Sandfly fever Naples virus	NE	NE	NE	HM566172.1_NE
HM566183.1	HM566183.1	HM566183.1	Sand fever Naples-like virus	NE	NE	NE	HM566183.1_NE
JF939843.1	JF939843.1	JF939843.1	Naples virus	1944	1944	Homo sapiens	JF939843.1_1944
X68414.1	X68414.1	X68414.1	Toscana virus	NE	NE	NE	X68414.1_NE
HM119431.1	HM119431.1	HM119431.1	Turuna virus	1978	1978	sandfly	HM119431.1_1978
JF920139.1	JF920139.1	JF920139.1	Naples virus	1976	1976	Phlebotomus perfiliewi	JF920139.1_1976
KP272007.1	KP272007	KP272007.1	Punta Toro virus	2000	2000	Homo sapiens	KP272007.1_2000
KP272016.1	KP272016	KP272016.1	Punta Toro virus	1998	1998	Homo sapiens	KP272016.1_1998
KP272022.1	KP272022	KP272022.1	Punta Toro virus	1966	1966	Homo sapiens	KP272022.1_1966
KP272025.1	KP272025	KP272025.1	Punta Toro virus	1996	1996	Homo sapiens	KP272025.1_1996
KP272028.1	KP272028	KP272028.1	Punta Toro virus	1972	1972	Homo sapiens	KP272028.1_1972
KP272037.1	KP272037	KP272037.1	Punta Toro virus	2004	2004	Homo sapiens	KP272037.1_2004
HM119425.1	HM119425.1	HM119425.1	Nique virus	1972	1972	sandfly	HM119425.1_1972
HM119434.1	HM119434.1	HM119434.1	Oriximina virus	NE	NE	NE	HM119434.1_NE
KP272004.1	KP272004	KP272004.1	Punta Toro virus	1975	1975	sandfly	KP272004.1_1975
KP272010.1	KP272010	KP272010.1	Punta Toro virus	1976	1976	sentinel hamster	KP272010.1_1976
KP272019.1	KP272019	KP272019.1	Punta Toro virus	1976	1976	sentinel hamster	KP272019.1_1976
HM119404.1	HM119404.1	HM119404.1	Ariquemes virus	1988	1988	sandfly	HM119404.1_1988
HM119416.2	HM119416.2	HM119416.2	Itaituba virus	1971	1971	opossum	HM119416.2_1971
HM119422.1	HM119422.1	HM119422.1	Morumbi virus	1981	1981	Homo sapiens	HM119422.1_1981
HM119410.1	HM119410.1	HM119410.1	Echarate virus	1998	1998	Homo sapiens	HM119410.1_1998
HM119428.1	HM119428.1	HM119428.1	Serra Norte virus	1991	1991	Homo sapiens	HM119428.1_1991
JF920136.1	JF920136.1	JF920136.1	Saint-Floris virus	1971	1971	Tatera sp.	JF920136.1_1971
HM119401.1	HM119401.1	HM119401.1	Alenquer virus	1976	1976	Homo sapiens	HM119401.1_1976
HM566191.1	HM566191.1	HM566191.1	Zaliv Terpeniya virus	NE	NE	tick	HM566191.1_NE
D10759.1	D10759.1	D10759.1	Uukuniemi virus	NE	NE	NE	D10759.1_NE
HM566159.1	HM566159.1	HM566159.1	Nile warbler virus	NE	NE	NE	HM566159.1_NE
JF838324.1	JF838324.1	JF838324.1	Chize virus	1993	1993	Ixodes	JF838324.1_1993
HM566176.1	HM566176.1	HM566176.1	Sand fever Naples-like virus	NE	NE	NE	HM566176.1_NE
KF297906.1	KF297906.1	KF297906.1	Karimabad virus	1975	1975	Phlebotomus papatasi	KF297906.1_1975
KP272043.1	KP272043.1	KP272043.1	Capira virus	1970	1970	sandfly	KP272043.1_1970
KF297909.1	KF297909.1	KF297909.1	Karimabad virus	1975	1975	Phlebotomus papatasi	KF297909.1_1975
KF297912.1	KF297912.1	KF297912.1	Karimabad virus	1959	1959	Phlebotomus sp.	KF297912.1_1959
KP272001.1	KP272001.1	KP272001.1	Buenaventura virus	1964	1964	sandfly	KP272001.1_1964
HM566152.1	HM566152.1	HM566152.1	Leticia virus	1987	NE	NE	HM566152.1_NE
HM566167.1	HM566167.1	HM566167.1	Sandfly fever Naples virus	NE	NE	NE	HM566167.1_NE
HM566150.1	HM566150.1	HM566150.1	Phlebovirus CoAr 170255	NE	NE	NE	HM566150.1_NE
HM119419.1	HM119419.1	HM119419.1	Mucura virus	1981	1981	mosquito	HM119419.1_1981
HM566181.1	HM566181.1	HM566181.1	Precarious point virus	NE	NE	NE	HM566181.1_NE
JF838330.1	JF838330.1	JF838330.1	Murre virus	1973	1973	Uria sp.	JF838330.1_1973
JF838333.1	JF838333.1	JF838333.1	RML-105355 virus	1977	1977	Ixodes uriae	JF838333.1_1977
JF838327.1	JF838327.1	JF838327.1	Grand Arbaud virus	1966	1966	Argas reflexus	JF838327.1_1966
KP272040.1	KP272040.1	KP272040.1	Campana virus	1970	1970	sandfly	KP272040.1_1970
X56464.1	X56464.1	X56464.1	Rift Valley fever virus	NE	NE	NE	X56464.1_NE
